# Supplementary material for: Structure and sucrose binding mechanism of the plant SUC1 sucrose transporter
Source: Nat Plants. 2023 May 15;9(6):938–50. doi: 10.1038/s41477-023-01421-0 (PMC10281868; doi:10.1038/s41477-023-01421-0)
Supplement: Source Data Fig. 1 — Uptake assay, raw counts per minute. SSM electrophysiology, peak currents. [file 41477_2023_1421_MOESM3_ESM.xlsx]

## Sheet: Figure 1
Figure 1
Panel a
SUC1 in oocytes
Sucrose (mM)	0.1 mM									0.3 mM									0.8 mM									1.5 mM									6 mM									15 mM
	Y1	Y2	Y3	Y4	Y5	Y6	Y7	Y8	Y9	Y1	Y2	Y3	Y4	Y5	Y6	Y7	Y8	Y9	Y1	Y2	Y3	Y4	Y5	Y6	Y7	Y8	Y9	Y1	Y2	Y3	Y4	Y5	Y6	Y7	Y8	Y9	Y1	Y2	Y3	Y4	Y5	Y6	Y7	Y8	Y9	Y1	Y2	Y3	Y4
CPM	3861	3202	3504	3439	3270	3551	2687	3563	2925	2805	2877	3229	3041	2422	2382	2431	2302	2641	2025	2079	2144	2682						1574	1525	1834	1910						814	755	714	675						386	380	369	432
Panel b
SUC1 in liposomes
	Sucrose (mM)	Peak current (nA)
		Y1	Y2	Y3
	0.04111	0.05716	0.05384	0.05421
	0.12333	0.13378	0.1312	0.12689
	0.37	0.31075	0.30446	0.30542
	1.1111	0.67236	0.68019	0.67673
	3.3333	1.24515	1.30107	1.30679
	10	2.04039	2.30418	2.30376
	30	3.27667	3.9733	4.00788
	90	5.08975	5.68037	5.74139
	270	6.6284	6.38856	6.30394
	810	7.05106	5.96848	5.70321
[truncated: 14 more columns]
