# Supplementary material for: Structure and sucrose binding mechanism of the plant SUC1 sucrose transporter
Source: Nat Plants. 2023 May 15;9(6):938–50. doi: 10.1038/s41477-023-01421-0 (PMC10281868; doi:10.1038/s41477-023-01421-0)
Supplement: Source Data Fig. 2 — Uptake assay, raw counts per minute. SSM electrophysiology, peak currents. [file 41477_2023_1421_MOESM4_ESM.xlsx]

## Sheet: Figure 2
Figure 2
Panel c
water
	pH 3.5						pH 4.5						pH 5.5
	Y1	Y2	Y3	Y4	Y5	Y6	Y1	Y2	Y3	Y4	Y5	Y6	Y1	Y2	Y3	Y4	Y5	Y6
CPM	76	78	75	70	69		41	47	38	56	43		231	294	308	303	298
SUC1 WT
	pH 3.5						pH 4.5						pH 5.5
	Y1	Y2	Y3	Y4	Y5	Y6	Y1	Y2	Y3	Y4	Y5	Y6	Y1	Y2	Y3	Y4	Y5	Y6
CPM	5241	4821	6167	5353	5863	4865	3511	3264	3601	3809	3406		1634	1885	1761	1665	1801	1827
C74A
	pH 3.5						pH 4.5						pH 5.5
	Y1	Y2	Y3	Y4	Y5	Y6	Y1	Y2	Y3	Y4	Y5	Y6	Y1	Y2	Y3	Y4	Y5	Y6
CPM	8229	7013	6996	7722	7909	7811	3167	4630	3776	4137	4380	3936	1526	1307	1722	1963	1957
D152N
	pH 3.5						pH 4.5						pH 5.5
	Y1	Y2	Y3	Y4	Y5	Y6	Y1	Y2	Y3	Y4	Y5	Y6	Y1	Y2	Y3	Y4	Y5	Y6
CPM	96	95	88	98	95	111	80	103	102	81	89	101	291	308	327	328	270	260
Q456A
	pH 3.5						pH 4.5						pH 5.5
	Y1	Y2	Y3	Y4	Y5	Y6	Y1	Y2	Y3	Y4	Y5	Y6	Y1	Y2	Y3	Y4	Y5	Y6
CPM	2181	1160	1851	1893			1177	1070	587	582	974		565	564	713	694	542	604
Q50A
	pH 3.5						pH 4.5						pH 5.5
	Y1	Y2	Y3	Y4	Y5	Y6	Y1	Y2	Y3	Y4	Y5	Y6	Y1	Y2	Y3	Y4	Y5	Y6
CPM	932	1098	979	1143	969	869	367	385	493	568	512	395	350	302	100	226	272	251
W47A
	pH 3.5						pH 4.5						pH 5.5
	Y1	Y2	Y3	Y4	Y5	Y6	Y1	Y2	Y3	Y4	Y5	Y6	Y1	Y2	Y3	Y4	Y5	Y6
CPM	705	693	621	481	741	466	294	246	211	265	174	279	382	252	347	301	267	265
S78A
	pH 3.5						pH 4.5						pH 5.5
	Y1	Y2	Y3	Y4	Y5	Y6	Y1	Y2	Y3	Y4	Y5	Y6	Y1	Y2	Y3	Y4	Y5	Y6
CPM	3213	3676	3239	3757			1223	2146	1126	1087	2092		681	635	777	770
Panel d
SUC1 WT
	pH 7.5				pH 6.5				pH 5.5
	Y1	Y2	Y3	Y4	Y1	Y2	Y3	Y4	Y1	Y2	Y3	Y4
Peak current (nA)	2.127	2.512	2.385	1.942	3.877	3.89	3.779	3.42	8.801	7.337	5.894	9.027
Q50A
	pH 7.5				pH 6.5				pH 5.5
	Y1	Y2	Y3	Y4	Y1	Y2	Y3	Y4	Y1	Y2	Y3	Y4
Peak current (nA)	0.544	0.529	0.497	0.463	0.284	0.271	0.286	0.269	0.695	0.584	0.531	0.493
D152N
	pH 7.5				pH 6.5				pH 5.5
	Y1	Y2	Y3	Y4	Y1	Y2	Y3	Y4	Y1	Y2	Y3	Y4
Peak current (nA)	0.69	0.653	0.64	0.642	0.144	0.14	0.24	0.34	0.383	0.403	0.342	0.368
