# Supplementary material for: Structure and sucrose binding mechanism of the plant SUC1 sucrose transporter
Source: Nat Plants. 2023 May 15;9(6):938–50. doi: 10.1038/s41477-023-01421-0 (PMC10281868; doi:10.1038/s41477-023-01421-0)
Supplement: Source Data Fig. 4 — Uptake assay, raw counts per minute. SSM electrophysiology, peak currents. [file 41477_2023_1421_MOESM6_ESM.xlsx]

## Sheet: Figure 4
Figure 4
Panel a
Oocyte competition assay
	Sucrose uptake (1x sucrose)
	Y1	Y2	Y3	Y4	Y5	Y6	Y7	Y8	Y9	Y10	Y11	Y12	Y13	Y14	Y15	Y16	Y17	Y18	Y19	Y20
CPM	3923	3631	3175	4047
	No protein (1x sucrose)
	Y1	Y2	Y3	Y4	Y5	Y6	Y7	Y8	Y9	Y10	Y11	Y12	Y13	Y14	Y15	Y16	Y17	Y18	Y19	Y20
CPM	416	506	351	441	514	298	302
	Sucrose
	Y1	Y2	Y3	Y4	Y5	Y6	Y7	Y8	Y9	Y10	Y11	Y12	Y13	Y14	Y15	Y16	Y17	Y18	Y19	Y20
CPM	990	956	982	907	1083
	Maltose
	Y1	Y2	Y3	Y4	Y5	Y6	Y7	Y8	Y9	Y10	Y11	Y12	Y13	Y14	Y15	Y16	Y17	Y18	Y19	Y20
CPM	1363	1635	1371	1128	1612
	Lactose
	Y1	Y2	Y3	Y4	Y5	Y6	Y7	Y8	Y9	Y10	Y11	Y12	Y13	Y14	Y15	Y16	Y17	Y18	Y19	Y20
CPM	4502	3263	3349	2793	3151
	Trehalose
	Y1	Y2	Y3	Y4	Y5	Y6	Y7	Y8	Y9	Y10	Y11	Y12	Y13	Y14	Y15	Y16	Y17	Y18	Y19	Y20
CPM	2703	3476	2722	2762	3364
	Melibiose
	Y1	Y2	Y3	Y4	Y5	Y6	Y7	Y8	Y9	Y10	Y11	Y12	Y13	Y14	Y15	Y16	Y17	Y18	Y19	Y20
CPM	2379	2421	2483	3314	3553
	Sucralose
	Y1	Y2	Y3	Y4	Y5	Y6	Y7	Y8	Y9	Y10	Y11	Y12	Y13	Y14	Y15	Y16	Y17	Y18	Y19	Y20
CPM	2297	2698	2586	2650
	Mannose
	Y1	Y2	Y3	Y4	Y5	Y6	Y7	Y8	Y9	Y10	Y11	Y12	Y13	Y14	Y15	Y16	Y17	Y18	Y19	Y20
CPM	4005	2605	3225	2643	3856
	Raffinose
	Y1	Y2	Y3	Y4	Y5	Y6	Y7	Y8	Y9	Y10	Y11	Y12	Y13	Y14	Y15	Y16	Y17	Y18	Y19	Y20
CPM	2708	3100	4792	3089
	L-Sorbose
CPM	Y1	Y2	Y3	Y4	Y5	Y6	Y7	Y8	Y9	Y10	Y11	Y12	Y13	Y14	Y15	Y16	Y17	Y18	Y19	Y20
	3902	4241	3896	4181	3172
	Esculin
CPM	Y1	Y2	Y3	Y4	Y5	Y6	Y7	Y8	Y9	Y10	Y11	Y12	Y13	Y14	Y15	Y16	Y17	Y18	Y19	Y20
	468	511	561	463	441
	Helicin
CPM	Y1	Y2	Y3	Y4	Y5	Y6	Y7	Y8	Y9	Y10	Y11	Y12	Y13	Y14	Y15	Y16	Y17	Y18	Y19	Y20
	718	809	785	806	841
	Salicin
CPM	Y1	Y2	Y3	Y4	Y5	Y6	Y7	Y8	Y9	Y10	Y11	Y12	Y13	Y14	Y15	Y16	Y17	Y18	Y19	Y20
	930	824	744	870	770
	Arbutin
CPM	Y1	Y2	Y3	Y4	Y5	Y6	Y7	Y8	Y9	Y10	Y11	Y12	Y13	Y14	Y15	Y16	Y17	Y18	Y19	Y20
	2339	2955	2805	2968	2639
	β-pnp-glc
CPM	Y1	Y2	Y3	Y4	Y5	Y6	Y7	Y8	Y9	Y10	Y11	Y12	Y13	Y14	Y15	Y16	Y17	Y18	Y19	Y20
	1578	1434	1686	1453	1424
	α-pnp-glc
CPM	Y1	Y2	Y3	Y4	Y5	Y6	Y7	Y8	Y9	Y10	Y11	Y12	Y13	Y14	Y15	Y16	Y17	Y18	Y19	Y20
	470	419	466	460	411
	Sorbitol
CPM	Y1	Y2	Y3	Y4	Y5	Y6	Y7	Y8	Y9	Y10	Y11	Y12	Y13	Y14	Y15	Y16	Y17	Y18	Y19	Y20
	2860	3086	2865	4663
	Mannitol
CPM	Y1	Y2	Y3	Y4	Y5	Y6	Y7	Y8	Y9	Y10	Y11	Y12	Y13	Y14	Y15	Y16	Y17	Y18	Y19	Y20
	3309	3580	3696	3506	3232
	Xylose
CPM	Y1	Y2	Y3	Y4	Y5	Y6	Y7	Y8	Y9	Y10	Y11	Y12	Y13	Y14	Y15	Y16	Y17	Y18	Y19	Y20
	2897	3069	2514	3265	2721
	Galactose
CPM	Y1	Y2	Y3	Y4	Y5	Y6	Y7	Y8	Y9	Y10	Y11	Y12	Y13	Y14	Y15	Y16	Y17	Y18	Y19	Y20
	3272	2607	3442	3237	3003
	Glucose
CPM	Y1	Y2	Y3	Y4	Y5	Y6	Y7	Y8	Y9	Y10	Y11	Y12	Y13	Y14	Y15	Y16	Y17	Y18	Y19	Y20
	3068	2271	2173	2759	2556
	Fructose
CPM	Y1	Y2	Y3	Y4	Y5	Y6	Y7	Y8	Y9	Y10	Y11	Y12	Y13	Y14	Y15	Y16	Y17	Y18	Y19	Y20
	2332	2740	2670	2846	2329
	Cellolose
CPM	Y1	Y2	Y3	Y4	Y5	Y6	Y7	Y8	Y9	Y10	Y11	Y12	Y13	Y14	Y15	Y16	Y17	Y18	Y19	Y20
	3035	3227	3130	3433	3214
	Stevioside
CPM	Y1	Y2	Y3	Y4	Y5	Y6	Y7	Y8	Y9	Y10	Y11	Y12	Y13	Y14	Y15	Y16	Y17	Y18	Y19	Y20
	2444	2207	2054	2349	2011
	Rebaudioside A
CPM	Y1	Y2	Y3	Y4	Y5	Y6	Y7	Y8	Y9	Y10	Y11	Y12	Y13	Y14	Y15	Y16	Y17	Y18	Y19	Y20
	2531	2960	1937	2359	2746
Panel b
SSM-based electrophysiology on SUC1 proteoliposomes
		AtSUC1 WT polar lipid extract 1:5 ratio peak current (pA)	Empty liposomes polar lipid extract 1:5 ratio background peak current signals (pA)		Mean background artifact signal currents			AtSUC1 WT Peak current (pA) signal after artifact signal correction
	Sucrose	23553.6	-54.702		-397.345			23950.9
		23773.9	-506.657					24171.3
		22849	-562.217					23246.3
		22320	-465.803					22717.3
	Maltose	5691.76	-300.85		-160.466			5852.23
		4772.82	-111.616					4933.28
		4718.55	-111.306					4879.01
		4680.33	-118.093					4840.8
	Lactose	111.324	-65.205		-155.478			266.803
		100.622	-149.055					256.101
		124.558	-323.408					280.036
		96.102	-84.246					251.581
	Trehalose	117.61	-108.445		-177.781			295.391
		138.167	-329.084					315.947
		132.304	-189.109					310.085
		123.723	-84.484					301.504
	Melibiose	137.667	-115.795		-117.619			255.286
		82.584	-100.431					200.203
		119.675	-145.672					237.294
		120.041	-108.578					237.66
	Sucralose	-3105.17			-20338.9			17233.8
		-3158.99	-20357.9					17352.9
		-2986.02	-20364.2					17352.9
		-3086.92	-20294.7					17252
	Mannose	119.863	-119.292		-118.125			237.988
		82.189	-125.588					200.314
		110.268	-123.495					228.393
		121.742	-104.126					239.867
	Raffinose	287.118	-121.526		-106.12			393.238
		291.003	-94.49					397.123
		291.9	-100.727					398.02
		277.505	-107.737					383.625
	L-Sorbose	77.677	-138.974		-108.217			185.894
		83.111	-111.654					191.328
		77.95	-106.313					186.167
		98.448	-75.926					206.665
	Esculin	2734.58	-8825.93		-8850.37			11585
		2849.98	-8958.37					11700.3
		2806.51	-8895.89					11656.9
		2814.34	-8721.28					11664.7
	Helicin	4627.81	-1039.27		-1104.4			5732.21
		4669.82	-1124.14					5774.22
		4771.27	-1134.47					5875.67
		4746.16	-1119.72					5850.56
	Salicin	9378.35	-449.38		-446.026			9824.38
		9739.73	-447.074					10185.8
		9618.73	-464.961					10064.8
		8895.08	-422.689					9341.11
	Arbutin	2771.87	-495.329		-513.558			3285.43
		2684.49	-523.838					3198.05
		2704.28	-509.141					3217.84
		2679.89	-525.924					3193.45
	4-Nitrophenyl-beta-D-glucoside	-1771.56	-23146.5		-23471.6			21700
		-1802.85	-23437.9					21668.8
		-1785.19	-23710.3					21686.4
		-1746.79	-23591.7					21724.8
	4-Nitrophenyl-alpha-D-glucoside	13637.2	-30068.4		-30490.9			44128
		20776.1	-30282.8					51267
		20866.5	-30781.4					51357.3
		21795	-30830.8					52285.9
	Cellobiose	506.57	-79.648		-83.644			590.214
		266.495	-80.205					350.139
		260.671	-98.368					344.315
		251.009	-76.355					334.653
	Sorbitol	80.106	-108.534		-105.109			185.215
		75.915	-93.509					181.024
		74.657	-116.368					179.766
		83.683	-102.024					188.792
	Mannitol	67.935	-98.572		-106.767			174.702
		76.612	-94.788					183.379
		85.827	-99.986					192.594
		64.264	-133.723					171.031
	Xylose	74.853	-130.748		-159.123			233.976
		76.528	-174.181					235.651
		70.312	-152.502					229.435
		79.932	-179.063					239.055
	Galactose	89.058	-119.35		-135.318			224.376
		129.654	-139.652					264.972
		80.331	-156.77					215.649
		87.995	-125.499					223.313
	Glucose	87.106	-159.733		-174.822			261.928
		94.557	-152.687					269.379
		89.613	-189.688					264.435
		93.87	-197.179					268.692
	Fructose	87.365	-164.115		-194.908			282.273
		114.038	-185.375					308.946
		84.839	-216.459					279.747
		80.107	-213.682					275.015
	Cellolose	256.618	-187.389		-254.393			511.011
		252.354	-231.245					506.748
		260.054	-302.503					514.447
		268.746	-296.437					523.139
	Stevioside	-1542.99			-23790.1			22247.1
		-1735.51	-21463.7					22054.6
		-1930.16	-24094.6					21860
		-2023.44	-25812.1					21766.7
	Rebaudioside A	-2736.96	-20756.2		-21525.8			18788.8
		-2668.51	-20434.9					18857.3
		-2423.37	-22473.9					19102.4
		-2786.6	-22438.1					18739.2
	Buffer	36.52	-70.995		-94.487			131.007
		13.89	-237.639					108.377
		44.22	-44.933					138.707
		46.51	-24.381					140.997
