# Supplementary material for: Structure and sucrose binding mechanism of the plant SUC1 sucrose transporter
Source: Nat Plants. 2023 May 15;9(6):938–50. doi: 10.1038/s41477-023-01421-0 (PMC10281868; doi:10.1038/s41477-023-01421-0)
Supplement: Source Data Extended Data Fig. 3 — Uptake assay, raw counts per minute. SSM electrophysiology, peak currents. [file 41477_2023_1421_MOESM7_ESM.xlsx]

## Sheet: Extend. Figure 3
Extended data Figure 3
Panel a
H2O injected oocytes (Control)
Minutes	1					30					60					90
	Y1	Y2	Y3	Y4		Y1	Y2	Y3	Y4		Y1	Y2	Y3	Y4		Y1	Y2	Y3	Y4
CPM	26	20	27	27		182	183	214	269		282	327	348	206		490	326	412	421
AtSUC1:GFP
Minutes	10					20					40					60
	Y1	Y2	Y3	Y4		Y1	Y2	Y3	Y4		Y1	Y2	Y3	Y4		Y1	Y2	Y3	Y4
CPM	239	241	232	278		1071	1888	2873	2270		3733	4300	3787	3984		4928	5524	5283	5603
Panel b
AtSUC1:GFP
Minutes	pH 3.5					pH 4.5					pH 5.5							pH 6.5						pH 7.5						pH 8.5						pH 9.5
	Y1	Y2	Y3	Y4		Y1	Y2	Y3	Y4			Y1	Y2	Y3	Y4			Y1	Y2	Y3	Y4	Y5	Y6	Y1	Y2	Y3	Y4	Y5	Y6	Y1	Y2	Y3	Y4	Y5		Y1	Y2	Y3	Y4	Y5
CPM	3593	4675	4695	4641		2030	1713	2208	1759			657	697	815	768			664	474	648	594	503	652	567	563	501	394	448	457	546	443	308	475	330		224	594	455	492	471
Panel c
SSM-based electrophysiology on SUC1 proteoliposomes
pH	pH 3				pH 3.5				pH 4				pH 4.5				pH 5				pH 5.5				pH 6				pH 6.5				pH 7				pH 7.5				pH 8				pH 8.5				pH 9
Peak current (nA)	0.849962	0.833657	0.806066	0.794735	1.52389	1.48538	1.44679	1.42433	2.6107	2.31132	2.28431	2.27351	2.49672	2.46144	2.4421	2.43085	2.67642	2.65723	2.72964	2.78796	2.80466	2.94159	3.01531	3.08637	2.62975	2.70282	2.74801	2.80838	1.81878	2.12964	2.16296	2.1973	1.499	1.56576	1.60386	1.64178	0.889663	0.898956	0.917091	0.932826	0.453437	0.453973	0.454545	0.461932	0.411766	0.407136	0.41829	0.423164	0.253235
[truncated: 3 more columns]
