# Supplementary material for: Structure and sucrose binding mechanism of the plant SUC1 sucrose transporter
Source: Nat Plants. 2023 May 15;9(6):938–50. doi: 10.1038/s41477-023-01421-0 (PMC10281868; doi:10.1038/s41477-023-01421-0)
Supplement: Source Data Extended Data Fig. 5 — Uptake assay, raw counts per minute. [file 41477_2023_1421_MOESM8_ESM.xlsx]

## Sheet: Extend. Figure 5
Extended data Figure 5
Panel d
	WT
	Y1	Y2	Y3	Y4	Y5	Y6	Y7	Y8	Y9	Y10	Y11	Y12	Y13	Y14	Y15	Y16	Y17	Y18	Y19	Y20
CPM	1808	1892	2029	1912	1525	1615	1856	1939	1925	1875	1452	1519	1729	1649	1821	1551
	L268S, F269S, I272S, F273S, F276S
	Y1	Y2	Y3	Y4	Y5	Y6	Y7	Y8	Y9	Y10	Y11	Y12	Y13	Y14	Y15	Y16	Y17	Y18	Y19	Y20
CPM	1582	1817	1932	1489	1950	1368	1377	1563	1676	1923	1423
	L268S, F269S
	Y1	Y2	Y3	Y4	Y5	Y6	Y7	Y8	Y9	Y10	Y11	Y12	Y13	Y14	Y15	Y16	Y17	Y18	Y19	Y20
CPM	1481	1167	1061	1140	1209	1157	1441
	I272S, F273S
	Y1	Y2	Y3	Y4	Y5	Y6	Y7	Y8	Y9	Y10	Y11	Y12	Y13	Y14	Y15	Y16	Y17	Y18	Y19	Y20
CPM	1443	1638	1807	1506	1311	1554
	F276S
	Y1	Y2	Y3	Y4	Y5	Y6	Y7	Y8	Y9	Y10	Y11	Y12	Y13	Y14	Y15	Y16	Y17	Y18	Y19	Y20
CPM	1695	1651	1580	1305	1654	1848
	E271A
	Y1	Y2	Y3	Y4	Y5	Y6	Y7	Y8	Y9	Y10	Y11	Y12	Y13	Y14	Y15	Y16	Y17	Y18	Y19	Y20
CPM	1495	1808	1752	2165	1583	1555
Panel e
	WT
	Y1	Y2	Y3	Y4	Y5	Y6	Y7	Y8	Y9	Y10	Y11	Y12	Y13	Y14	Y15	Y16	Y17	Y18	Y19	Y20
CPM	1808	1892	2029	1912	1525	1615	1856	1939	1925	1875	1452	1519	1729	1649	1821	1551
	L204A, M207A, F208A
	Y1	Y2	Y3	Y4	Y5	Y6	Y7	Y8	Y9	Y10	Y11	Y12	Y13	Y14	Y15	Y16	Y17	Y18	Y19	Y20
CPM	340	163	336	272	367	352
	L204S, M207S, F208S
	Y1	Y2	Y3	Y4	Y5	Y6	Y7	Y8	Y9	Y10	Y11	Y12	Y13	Y14	Y15	Y16	Y17	Y18	Y19	Y20
CPM	1823	1680	1448
	C216A
	Y1	Y2	Y3	Y4	Y5	Y6	Y7	Y8	Y9	Y10	Y11	Y12	Y13	Y14	Y15	Y16	Y17	Y18	Y19	Y20
CPM	167	270	201	122	289	227	297
