# Supplementary material for: Structure and sucrose binding mechanism of the plant SUC1 sucrose transporter
Source: Nat Plants. 2023 May 15;9(6):938–50. doi: 10.1038/s41477-023-01421-0 (PMC10281868; doi:10.1038/s41477-023-01421-0)
Supplement: Source Data Extended Data Fig. 7 — Uptake assay, raw counts per minute. [file 41477_2023_1421_MOESM9_ESM.xlsx]

## Sheet: Extend. Figure 7
Extended data Figure 7
Panel b
	WT
	Y1	Y2	Y3	Y4	Y5	Y6	Y7	Y8	Y9	Y10	Y11	Y12	Y13	Y14	Y15	Y16	Y17	Y18	Y19	Y20
CPM	1525	1525	1615	1856	1939	1925	1875	1452	1519	1729	1649	1821	1551
	S20A
	Y1	Y2	Y3	Y4	Y5	Y6	Y7	Y8	Y9	Y10	Y11	Y12	Y13	Y14	Y15	Y16	Y17	Y18	Y19	Y20
CPM	1636	2058	1766	1687	1749	1974	2024	1725	1677	1812
	H65K
	Y1	Y2	Y3	Y4	Y5	Y6	Y7	Y8	Y9	Y10	Y11	Y12	Y13	Y14	Y15	Y16	Y17	Y18	Y19	Y20
CPM	1163	1143	1192	1146	1208	1232	1260
	D123N
	Y1	Y2	Y3	Y4	Y5	Y6	Y7	Y8	Y9	Y10	Y11	Y12	Y13	Y14	Y15	Y16	Y17	Y18	Y19	Y20
CPM	367	356	356	370	411	394
	R139A
	Y1	Y2	Y3	Y4	Y5	Y6	Y7	Y8	Y9	Y10	Y11	Y12	Y13	Y14	Y15	Y16	Y17	Y18	Y19	Y20
CPM	854	1052	1134	984	921	866
	D304N
	Y1	Y2	Y3	Y4	Y5	Y6	Y7	Y8	Y9	Y10	Y11	Y12	Y13	Y14	Y15	Y16	Y17	Y18	Y19	Y20
CPM	2238	2010	1808	2211	2072
	D306N
	Y1	Y2	Y3	Y4	Y5	Y6	Y7	Y8	Y9	Y10	Y11	Y12	Y13	Y14	Y15	Y16	Y17	Y18	Y19	Y20
CPM	346	410	479	481	471	488	587
	D91N
	Y1	Y2	Y3	Y4	Y5	Y6	Y7	Y8	Y9	Y10	Y11	Y12	Y13	Y14	Y15	Y16	Y17	Y18	Y19	Y20
CPM	132	94	97	150	96	95	97
	R163K
	Y1	Y2	Y3	Y4	Y5	Y6	Y7	Y8	Y9	Y10	Y11	Y12	Y13	Y14	Y15	Y16	Y17	Y18	Y19	Y20
CPM	72	66	109	84	173	58	69
	E353Q
	Y1	Y2	Y3	Y4	Y5	Y6	Y7	Y8	Y9	Y10	Y11	Y12	Y13	Y14	Y15	Y16	Y17	Y18	Y19	Y20
CPM	359	282	311	327	264	287	241
