# Supplementary material for: Structure and sucrose binding mechanism of the plant SUC1 sucrose transporter
Source: Nat Plants. 2023 May 15;9(6):938–50. doi: 10.1038/s41477-023-01421-0 (PMC10281868; doi:10.1038/s41477-023-01421-0)
Supplement: Source Data Extended Data Fig. 8 — Uptake assay, raw counts per minute. SSM electrophysiology, peak currents. [file 41477_2023_1421_MOESM10_ESM.xlsx]

## Sheet: Extend. Figure 8
Extended data Figure 8
Panel a
	No protein
	Y1	Y2	Y3	Y4	Y5	Y6	Y7	Y8	Y9	Y10	Y11	Y12	Y13	Y14	Y15	Y16	Y17	Y18	Y19	Y20
CPM	416	506	351	441	514	298	302
	Sucrose uptake
	Y1	Y2	Y3	Y4	Y5	Y6	Y7	Y8	Y9	Y10	Y11	Y12	Y13	Y14	Y15	Y16	Y17	Y18	Y19	Y20
CPM	3923	3631	3175	4047
	CCCP
	Y1	Y2	Y3	Y4	Y5	Y6	Y7	Y8	Y9	Y10	Y11	Y12	Y13	Y14	Y15	Y16	Y17	Y18	Y19	Y20
CPM	857	720	868	818	863
Panel b
SUC1 in liposomes						SUC1 in liposomes pH 6.5						SUC1 in liposomes pH 7.5
	Sucrose (mM)	Peak current (nA)					Sucrose (mM)	Peak current (nA)					Sucrose (mM)	Peak current (nA)
		Y1	Y2	Y3				Y1	Y2	Y3				Y1	Y2	Y3
	0.04111	0.05716	0.05384	0.05421			0.04111	0.0688	0.07095	0.057611			0.04111	0.052598	0.040273	0.039131
	0.12333	0.13378	0.1312	0.12689			0.12333	0.074933	0.070026	0.070026			0.12333	0.033849	0.029503	0.026677
	0.37	0.31075	0.30446	0.30542			0.37	0.155242	0.142834	0.14078			0.37	0.043233	0.04832	0.035221
	1.1111	0.67236	0.68019	0.67673			1.1111	0.356957	0.336939	0.32958			1.1111	0.081032	0.082278	0.0736
	3.3333	1.24515	1.30107	1.30679			3.3333	0.719589	0.704746	0.691568			3.3333	0.196432	0.194693	0.195591
	10	2.04039	2.30418	2.30376			10	1.29727	1.35879	1.33948			10	0.440115	0.440545	0.436436
	30	3.27667	3.9733	4.00788			30	2.16366	2.57729	2.61471			30	0.802137	0.856762	0.851003
	90	5.08975	5.68037	5.74139			90	3.73549	4.26612	4.34024			90	1.40263	1.78271	1.79846
	270	6.6284	6.38856	6.30394			270	5.29877	5.23616	5.15639			270	2.48571	2.66337	2.65712
	810	7.05106	5.96848	5.70321			810	5.90816	5.08793	4.95379			810	3.32136	3.16265	3.12897
empty liposomes pH 5.5
	Sucrose (mM)	Peak current (nA)
		Y1	Y2	Y3
	0.04111	0.0086	0.0136	0.0074
	0.12333	0.0078	0.0067	0.0011
	0.37	0.0048	0.002	8e-05
	1.1111	0.00169	0.00129	0.00319
	3.3333	0.00034	0.00137	0.00119
	10	0.0069	0.00115	0.00156
	30	0.00195	0.00454	0.0024
	90	0.00366	0.0002	0.0594
	270	0.00228	1.7e-05	0.0008
	810	0.05216	0.05209	0.04715
